# Supplementary material for: Tensor-Valued Diffusion MRI for Microstructural Assessment During Stereotactic Radiotherapy of Brain Metastases: A Feasibility Study
Source: Tomography. 2026 May 13;12(5):71. doi: 10.3390/tomography12050071 (PMC13211140; doi:10.3390/tomography12050071)
Supplement: Supplementary file 1 [file tomography-12-00071-s001.zip]

Archive with 1 entries (1 files):
- tomography-4185391-supplementary.pdf
